# Supplementary material for: Memory of stochastic single-cell apoptotic signaling promotes chemoresistance in neuroblastoma
Source: Sci Adv. 2023 Mar 3;9(9):eabp8314. doi: 10.1126/sciadv.abp8314 (PMC9984174; doi:10.1126/sciadv.abp8314)
Supplement: Supplementary file 2 — Data file S1 [file sciadv.abp8314_data_file_s1.zip]

Archive with 107 entries (107 files):
- SHSY5Y-indexcov-depth-1.html
- SHSY5Y-indexcov-depth-1.png
- SHSY5Y-indexcov-depth-10.html
- SHSY5Y-indexcov-depth-10.png
- SHSY5Y-indexcov-depth-11.html
- SHSY5Y-indexcov-depth-11.png
- SHSY5Y-indexcov-depth-12.html
- SHSY5Y-indexcov-depth-12.png
- SHSY5Y-indexcov-depth-13.html
- SHSY5Y-indexcov-depth-13.png
- SHSY5Y-indexcov-depth-14.html
- SHSY5Y-indexcov-depth-14.png
- SHSY5Y-indexcov-depth-15.html
- SHSY5Y-indexcov-depth-15.png
- SHSY5Y-indexcov-depth-16.html
- SHSY5Y-indexcov-depth-16.png
- SHSY5Y-indexcov-depth-17.html
- SHSY5Y-indexcov-depth-17.png
- SHSY5Y-indexcov-depth-18.html
- SHSY5Y-indexcov-depth-18.png
- SHSY5Y-indexcov-depth-19.html
- SHSY5Y-indexcov-depth-19.png
- SHSY5Y-indexcov-depth-2.html
- SHSY5Y-indexcov-depth-2.png
- SHSY5Y-indexcov-depth-20.html
- SHSY5Y-indexcov-depth-20.png
- SHSY5Y-indexcov-depth-21.html
- SHSY5Y-indexcov-depth-21.png
- SHSY5Y-indexcov-depth-22.html
- SHSY5Y-indexcov-depth-22.png
- SHSY5Y-indexcov-depth-3.html
- SHSY5Y-indexcov-depth-3.png
- SHSY5Y-indexcov-depth-4.html
- SHSY5Y-indexcov-depth-4.png
- SHSY5Y-indexcov-depth-5.html
- SHSY5Y-indexcov-depth-5.png
- SHSY5Y-indexcov-depth-6.html
- SHSY5Y-indexcov-depth-6.png
- SHSY5Y-indexcov-depth-7.html
- SHSY5Y-indexcov-depth-7.png
- SHSY5Y-indexcov-depth-8.html
- SHSY5Y-indexcov-depth-8.png
- SHSY5Y-indexcov-depth-9.html
- SHSY5Y-indexcov-depth-9.png
- SHSY5Y-indexcov-depth-X.html
- SHSY5Y-indexcov-depth-X.png
- SHSY5Y-indexcov-depth-Y.html
- SHSY5Y-indexcov-depth-Y.png
- SHSY5Y-indexcov-depth-hs37d5.html
- SHSY5Y-indexcov-depth-hs37d5.png
- SHSY5Y-indexcov-roc-1.html
- SHSY5Y-indexcov-roc-1.png
- SHSY5Y-indexcov-roc-10.html
- SHSY5Y-indexcov-roc-10.png
- SHSY5Y-indexcov-roc-11.html
- SHSY5Y-indexcov-roc-11.png
- SHSY5Y-indexcov-roc-12.html
- SHSY5Y-indexcov-roc-12.png
- SHSY5Y-indexcov-roc-13.html
- SHSY5Y-indexcov-roc-13.png
- SHSY5Y-indexcov-roc-14.html
- SHSY5Y-indexcov-roc-14.png
- SHSY5Y-indexcov-roc-15.html
- SHSY5Y-indexcov-roc-15.png
- SHSY5Y-indexcov-roc-16.html
- SHSY5Y-indexcov-roc-16.png
- SHSY5Y-indexcov-roc-17.html
- SHSY5Y-indexcov-roc-17.png
- SHSY5Y-indexcov-roc-18.html
- SHSY5Y-indexcov-roc-18.png
- SHSY5Y-indexcov-roc-19.html
- SHSY5Y-indexcov-roc-19.png
- SHSY5Y-indexcov-roc-2.html
- SHSY5Y-indexcov-roc-2.png
- SHSY5Y-indexcov-roc-20.html
- SHSY5Y-indexcov-roc-20.png
- SHSY5Y-indexcov-roc-21.html
- SHSY5Y-indexcov-roc-21.png
- SHSY5Y-indexcov-roc-22.html
- SHSY5Y-indexcov-roc-22.png
- SHSY5Y-indexcov-roc-3.html
- SHSY5Y-indexcov-roc-3.png
- SHSY5Y-indexcov-roc-4.html
- SHSY5Y-indexcov-roc-4.png
- SHSY5Y-indexcov-roc-5.html
- SHSY5Y-indexcov-roc-5.png
- SHSY5Y-indexcov-roc-6.html
- SHSY5Y-indexcov-roc-6.png
- SHSY5Y-indexcov-roc-7.html
- SHSY5Y-indexcov-roc-7.png
- SHSY5Y-indexcov-roc-8.html
- SHSY5Y-indexcov-roc-8.png
- SHSY5Y-indexcov-roc-9.html
- SHSY5Y-indexcov-roc-9.png
- SHSY5Y-indexcov-roc-X.html
- SHSY5Y-indexcov-roc-X.png
- SHSY5Y-indexcov-roc-Y.html
- SHSY5Y-indexcov-roc-Y.png
- SHSY5Y-indexcov-roc-hs37d5.html
- SHSY5Y-indexcov-roc-hs37d5.png
- SHSY5Y-indexcov.bed.gz
- SHSY5Y-indexcov.html
- SHSY5Y-indexcov.ped
- SHSY5Y-indexcov.roc
- SHSY5Y-indexcov.smooth.bed.gz
- SHSY5Y-indexcov.smooth.bed.gz.tbi
- SHSY5Y-indexcov.smooth.png
