# Supplementary material for: Memory of stochastic single-cell apoptotic signaling promotes chemoresistance in neuroblastoma
Source: Sci Adv. 2023 Mar 3;9(9):eabp8314. doi: 10.1126/sciadv.abp8314 (PMC9984174; doi:10.1126/sciadv.abp8314)
Supplement: Supplementary file 2 — Data file S1 [file sciadv.abp8314_data_file_s1.zip › SHSY5Y-indexcov.ped]

#family_id	sample_id	paternal_id	maternal_id	sex	phenotype	CNX	CNY	bins.out	bins.lo	bins.hi	bins.in	slope	p.out	PC1	PC2	PC3	PC4	mapped	unmapped
unknown	SHSY5YParental	-9	-9	2	-9	1.85	0.00	49756	11849	32412	128535	91.429	0.39	-8369.59	18350.83	-16393.68	-175.87	993564536	2787477
unknown	SHSY5YResistant1	-9	-9	2	-9	2.00	0.00	44688	11845	29113	133603	94.900	0.33	11889.24	11079.97	20276.26	-175.87	993803846	2415866
unknown	SHSY5YResistant2	-9	-9	2	-9	2.00	0.00	45230	11844	29688	133061	94.532	0.34	-20661.06	-13893.18	8545.11	-175.87	1014189031	3205315
unknown	SHSY5YResistant3	-9	-9	2	-9	2.00	0.00	41770	11843	26510	136521	97.031	0.31	16568.23	-16001.99	-12177.67	-175.87	993841725	2336095
